# Supplementary material for: Two new species of Sugitazyma (Trimorphomycetaceae, Tremellales) from China: S. polliae and S. pingtangensis
Source: MycoKeys. 2026 Mar 27;130:251–64. doi: 10.3897/mycokeys.130.182019 (PMC13049451; doi:10.3897/mycokeys.130.182019)
Supplement: XML Treatment for Sugitazyma polliae [file mycokeys.130.182019-treatment1.xml]

<!DOCTYPE tp:taxon-treatment
  PUBLIC "-//TaxonX//DTD Taxonomic Treatment Publishing DTD v0 20100105//EN" "tax-treatment-NSO.dtd">
<tp:taxon-treatment xmlns:tp="http://www.plazi.org/taxpub"><tp:treatment-meta><kwd-group><label>Taxon classification</label><kwd>
                <named-content content-type="kingdom">Fungi</named-content>
              </kwd><kwd>
                <named-content content-type="order">Tremellales</named-content>
              </kwd><kwd>
                <named-content content-type="family">Trimorphomycetaceae</named-content>
              </kwd></kwd-group><mixed-citation publication-type="journal"><person-group><name><surname>Wang</surname><given-names>Peng</given-names></name><name><surname>Chai</surname><given-names>Chun-Yue</given-names></name><name><surname>Niu</surname><given-names>Qiu-Hong</given-names></name><name><surname>Hui</surname><given-names>Feng-Li</given-names></name></person-group><article-title>Two new species of <italic><tp:taxon-name><tp:taxon-name-part taxon-name-part-type="genus" reg="Sugitazyma">Sugitazyma</tp:taxon-name-part></tp:taxon-name></italic> (<tp:taxon-name><tp:taxon-name-part taxon-name-part-type="family" reg="Trimorphomycetaceae">Trimorphomycetaceae</tp:taxon-name-part></tp:taxon-name>, <tp:taxon-name><tp:taxon-name-part taxon-name-part-type="order" reg="Tremellales">Tremellales</tp:taxon-name-part></tp:taxon-name>) from China: <italic><tp:taxon-name><tp:taxon-name-part taxon-name-part-type="genus" reg="Sugitazyma">S.</tp:taxon-name-part> <tp:taxon-name-part taxon-name-part-type="species" reg="polliae">polliae</tp:taxon-name-part></tp:taxon-name></italic> and <italic><tp:taxon-name><tp:taxon-name-part taxon-name-part-type="genus" reg="Sugitazyma">S.</tp:taxon-name-part> <tp:taxon-name-part taxon-name-part-type="species" reg="pingtangensis">pingtangensis</tp:taxon-name-part></tp:taxon-name></italic></article-title><source>MycoKeys</source><day>27</day><month>03</month><year>2026</year><volume>130</volume><fpage>251</fpage><lpage>264</lpage><pub-id pub-id-type="doi">10.3897/mycokeys.130.182019</pub-id></mixed-citation></tp:treatment-meta><tp:nomenclature><tp:taxon-name><object-id xmlns:xlink="http://www.w3.org/1999/xlink" content-type="arpha" xlink:type="simple">82FE0ABE-BBFD-5D67-8BE6-F8F9DEB3D52C</object-id>
                    		<tp:taxon-name-part taxon-name-part-type="genus" reg="Sugitazyma">Sugitazyma</tp:taxon-name-part> <tp:taxon-name-part taxon-name-part-type="species" reg="polliae">polliae</tp:taxon-name-part>
                    	
                    		<object-id xmlns:xlink="http://www.w3.org/1999/xlink" content-type="mycobank" xlink:type="simple">861585</object-id>
                    	</tp:taxon-name><tp:taxon-authority>C.Y. Chai &amp; F.L. Hui</tp:taxon-authority><tp:taxon-status xmlns:xlink="http://www.w3.org/1999/xlink" xlink:type="simple">sp. nov.</tp:taxon-status><xref ref-type="fig" rid="F4">Fig. 4</xref></tp:nomenclature><tp:treatment-sec sec-type="Etymology"><title>Etymology.</title><p>The specific epithet <tp:taxon-name><tp:taxon-name-part taxon-name-part-type="genus" reg="Sugitazyma"/><tp:taxon-name-part taxon-name-part-type="species">polliae</tp:taxon-name-part></tp:taxon-name> refers to <italic><tp:taxon-name><tp:taxon-name-part taxon-name-part-type="genus" reg="Pollia">Pollia</tp:taxon-name-part></tp:taxon-name></italic>, the plant genus from which the type strain was isolated.</p></tp:treatment-sec><tp:treatment-sec sec-type="Typus"><title>Typus.</title><p>China • <bold>Hainan</bold>: Wuzhishan City; Wuzhi Mountain; on the phylloplane of <italic><tp:taxon-name><tp:taxon-name-part taxon-name-part-type="genus" reg="Pollia">Pollia</tp:taxon-name-part> <tp:taxon-name-part taxon-name-part-type="species" reg="japonica">japonica</tp:taxon-name-part></tp:taxon-name></italic>; Aug 2024; S.L. Lv leg., NYNU 24849 (holotype <abbrev xmlns:xlink="http://www.w3.org/1999/xlink" content-type="institution" xlink:title="Guangdong Microbial Culture Collection Center, Guangzhou, PR China" xlink:type="simple">GDMCC</abbrev> 2527<sup>T</sup> preserved as a metabolically inactive state, metabolically inactive ex-type culture <abbrev xmlns:xlink="http://www.w3.org/1999/xlink" xlink:title="Portuguese Yeast Culture Collection, Caparica, Portugal" xlink:type="simple">PYCC</abbrev> 10137, GenBank numbers: ITS-<ext-link xmlns:xlink="http://www.w3.org/1999/xlink" xlink:href="PQ568990" ext-link-type="gen" xlink:type="simple">PQ568990</ext-link>, D1/D2-<ext-link xmlns:xlink="http://www.w3.org/1999/xlink" xlink:href="PQ568988" ext-link-type="gen" xlink:type="simple">PQ568988</ext-link>).</p><fig id="F4" position="float" orientation="portrait"><object-id xmlns:xlink="http://www.w3.org/1999/xlink" content-type="doi" xlink:type="simple">10.3897/mycokeys.130.182019.figure4</object-id><object-id xmlns:xlink="http://www.w3.org/1999/xlink" content-type="arpha" xlink:type="simple">5E2CD4CD-EF70-54B8-B00B-DD5C6CE43C7C</object-id><label>Figure 4.</label><caption><p><italic><tp:taxon-name><tp:taxon-name-part taxon-name-part-type="genus" reg="Sugitazyma">Sugitazyma</tp:taxon-name-part> <tp:taxon-name-part taxon-name-part-type="species" reg="polliae">polliae</tp:taxon-name-part></tp:taxon-name></italic> (NYNU 24849). <bold>A</bold>. Colony on <abbrev xmlns:xlink="http://www.w3.org/1999/xlink" xlink:title="yeast extract–malt extract" xlink:type="simple">YM</abbrev> agar after 7 days at 20 °C; <bold>B</bold>. Budding cells on <abbrev xmlns:xlink="http://www.w3.org/1999/xlink" xlink:title="yeast extract–malt extract" xlink:type="simple">YM</abbrev> agar after 3 days at 20 °C.</p></caption><graphic xmlns:xlink="http://www.w3.org/1999/xlink" xlink:href="mycokeys-130-251-g004.jpg" id="oo_1571094.jpg" position="float" orientation="portrait" xlink:type="simple"><uri content-type="original_file" xlink:type="simple">https://binary.pensoft.net/fig/1571094</uri></graphic></fig></tp:treatment-sec><tp:treatment-sec sec-type="Description"><title>Description.</title><p>On <abbrev xmlns:xlink="http://www.w3.org/1999/xlink" xlink:title="yeast extract–malt extract" xlink:type="simple">YM</abbrev> agar after 7 days at 20 °C, the streak culture cream, mucoid and smooth, with entire margin. After 3 days on <abbrev xmlns:xlink="http://www.w3.org/1999/xlink" xlink:title="yeast extract–malt extract" xlink:type="simple">YM</abbrev> agar at 20 °C, single cells ovoid, 5–6 × 6.5–13 μm, polar budding, on denticles or short stalks, with percurrent proliferation. After 1 month at 20 °C, a pellicle and a sediment are present. In Dalmau plate culture on <abbrev xmlns:xlink="http://www.w3.org/1999/xlink" xlink:title="corn meal agar" xlink:type="simple">CMA</abbrev>, pseudohyphae are not formed. Sexual structures are not observed in any of the strains or when strains are paired on <abbrev xmlns:xlink="http://www.w3.org/1999/xlink" xlink:title="potato dextrose agar" xlink:type="simple">PDA</abbrev>, <abbrev xmlns:xlink="http://www.w3.org/1999/xlink" xlink:title="corn meal agar" xlink:type="simple">CMA</abbrev> or V8 agar. On corn meal agar, ballistoconidia are not produced. Glucose fermentation is absent. Glucose, inulin (weak), sucrose (weak), raffinose (weak and delayed), melibiose (weak and delayed), galactose (weak), lactose (weak), trehalose (weak), maltose (weak), melezitose (weak), methyl-α-D-glucoside, cellobiose (weak), salicin (weak), D-xylose (weak), L-arabinose (weak), D-arabinose, 5-keto-D-gluconate, D-ribose (weak and delayed), ethanol, erythritol (delayed), ribitol (delayed), galactitol (weak and delayed), D-mannitol (weak and delayed), D-glucitol, myo-inositol (weak), DL-lactate (weak), succinate, citrate (delayed), D-gluconate (weak), 2-keto-D-gluconate (weak), D-glucuronate (weak), and glucono-1,5-lactone are assimilated as sole carbon sources. L-Sorbose, L-rhamnose, methanol, glycerol, D-glucosamine, and N-acetyl-D-glucosamine are not assimilated. Nitrate, nitrite, ethylamine (delayed), and L-lysine are assimilated as sole nitrogen sources. Cadaverine is not assimilated. Maximum growth temperature is 25 °C. Growth on 50% (w/w) glucose-yeast extract agar is negative. There is hydrolysis of urea and starch formation. The DBB reaction is positive.</p></tp:treatment-sec><tp:treatment-sec sec-type="Additional strain examined"><title>Additional strain examined.</title><p>China • <bold>Hainan</bold>: Wuzhishan City; Wuzhi Mountain; on the phylloplane of <italic><tp:taxon-name><tp:taxon-name-part taxon-name-part-type="genus" reg="Symplocos">Symplocos</tp:taxon-name-part> <tp:taxon-name-part taxon-name-part-type="species" reg="adenophylla">adenophylla</tp:taxon-name-part></tp:taxon-name></italic>; Aug 2024; S.L. Lv leg., NYNU 248167; GenBank numbers: ITS-<ext-link xmlns:xlink="http://www.w3.org/1999/xlink" xlink:href="PX630704" ext-link-type="gen" xlink:type="simple">PX630704</ext-link>, D1/D2-<ext-link xmlns:xlink="http://www.w3.org/1999/xlink" xlink:href="PX630706" ext-link-type="gen" xlink:type="simple">PX630706</ext-link>.</p></tp:treatment-sec><tp:treatment-sec sec-type="Note"><title>Note.</title><p>Physiologically, <italic><tp:taxon-name><tp:taxon-name-part taxon-name-part-type="genus" reg="Sugitazyma">S.</tp:taxon-name-part> <tp:taxon-name-part taxon-name-part-type="species" reg="polliae">polliae</tp:taxon-name-part></tp:taxon-name></italic> differs from its closely related species, <italic><tp:taxon-name><tp:taxon-name-part taxon-name-part-type="genus" reg="Sugitazyma">S.</tp:taxon-name-part> <tp:taxon-name-part taxon-name-part-type="species" reg="pingtangensis">pingtangensis</tp:taxon-name-part></tp:taxon-name></italic>, described in this study, by its inability to assimilate L-sorbose and L-rhamnose, as well as its ability to assimilate myo-inositol. <italic><tp:taxon-name><tp:taxon-name-part taxon-name-part-type="genus" reg="Sugitazyma">S.</tp:taxon-name-part> <tp:taxon-name-part taxon-name-part-type="species" reg="polliae">polliae</tp:taxon-name-part></tp:taxon-name></italic> also differs from <italic><tp:taxon-name><tp:taxon-name-part taxon-name-part-type="genus" reg="Sugitazyma">S.</tp:taxon-name-part> <tp:taxon-name-part taxon-name-part-type="species" reg="miyagiana">miyagiana</tp:taxon-name-part></tp:taxon-name></italic> in its inability to assimilate L-rhamnose, its growth capacity at 30 °C, and its ability to assimilate inulin, galactitol, and D-mannitol (Table <xref ref-type="table" rid="T2">2</xref>).</p><table-wrap id="T2" position="float" orientation="portrait"><label>Table 2.</label><caption><p>Physiological and biochemical characteristics of <italic><tp:taxon-name><tp:taxon-name-part taxon-name-part-type="genus" reg="Sugitazyma">Sugitazyma</tp:taxon-name-part></tp:taxon-name></italic> species. </p></caption><table><tbody><tr><th rowspan="1" colspan="1">Characteristics</th><th rowspan="1" colspan="1">
                      <italic>
                        <tp:taxon-name><tp:taxon-name-part taxon-name-part-type="genus" reg="Sugitazyma">S.</tp:taxon-name-part> <tp:taxon-name-part taxon-name-part-type="species" reg="polliae">polliae</tp:taxon-name-part></tp:taxon-name>
                      </italic>
                    </th><th rowspan="1" colspan="1">
                      <italic>
                        <tp:taxon-name><tp:taxon-name-part taxon-name-part-type="genus" reg="Sugitazyma">S.</tp:taxon-name-part> <tp:taxon-name-part taxon-name-part-type="species" reg="pingtangensis">pingtangensis</tp:taxon-name-part></tp:taxon-name>
                      </italic>
                    </th><th rowspan="1" colspan="1"><italic><tp:taxon-name><tp:taxon-name-part taxon-name-part-type="genus" reg="Sugitazyma">S.</tp:taxon-name-part> <tp:taxon-name-part taxon-name-part-type="species" reg="miyagiana">miyagiana</tp:taxon-name-part></tp:taxon-name></italic>*</th></tr><tr><td rowspan="1" colspan="4">Carbon assimilation</td></tr><tr><td rowspan="1" colspan="1">Inulin</td><td rowspan="1" colspan="1">w</td><td rowspan="1" colspan="1">d, w</td><td rowspan="1" colspan="1">–</td></tr><tr><td rowspan="1" colspan="1">L-Sorbose</td><td rowspan="1" colspan="1">–</td><td rowspan="1" colspan="1">d</td><td rowspan="1" colspan="1">–</td></tr><tr><td rowspan="1" colspan="1">L-Rhamnose</td><td rowspan="1" colspan="1">–</td><td rowspan="1" colspan="1">d, w</td><td rowspan="1" colspan="1">+</td></tr><tr><td rowspan="1" colspan="1">Galactitol</td><td rowspan="1" colspan="1">d, w</td><td rowspan="1" colspan="1">+</td><td rowspan="1" colspan="1">–</td></tr><tr><td rowspan="1" colspan="1">D-Mannitol</td><td rowspan="1" colspan="1">d, w</td><td rowspan="1" colspan="1">+</td><td rowspan="1" colspan="1">–</td></tr><tr><td rowspan="1" colspan="1">Myo-inositol</td><td rowspan="1" colspan="1">w</td><td rowspan="1" colspan="1">–</td><td rowspan="1" colspan="1">+</td></tr><tr><td rowspan="1" colspan="4">Nitrogen assimilation</td></tr><tr><td rowspan="1" colspan="1">Nitrate</td><td rowspan="1" colspan="1">+</td><td rowspan="1" colspan="1">+</td><td rowspan="1" colspan="1">–</td></tr><tr><td rowspan="1" colspan="1">Nitrite</td><td rowspan="1" colspan="1">+</td><td rowspan="1" colspan="1">+</td><td rowspan="1" colspan="1">n</td></tr><tr><td rowspan="1" colspan="4">Growth tests</td></tr><tr><td rowspan="1" colspan="1">Growth at 30 °C</td><td rowspan="1" colspan="1">–</td><td rowspan="1" colspan="1">–</td><td rowspan="1" colspan="1">+</td></tr></tbody></table><table-wrap-foot><fn><p>Note. + positive reaction; – negative reaction; d, delayed positive; w, weakly positive. All data from this study, except* which were obtained from the original description (<xref ref-type="bibr" rid="B1">Boekhout et al. 2011</xref>).</p></fn></table-wrap-foot></table-wrap></tp:treatment-sec><ref-list><ref id="B1"><mixed-citation xmlns:xlink="http://www.w3.org/1999/xlink" xlink:type="simple">Boekhout T, Bai FY, Nakase T (2011) <italic><tp:taxon-name><tp:taxon-name-part taxon-name-part-type="genus">Bullera</tp:taxon-name-part></tp:taxon-name></italic> Derx (1930). In: Kurtzman CP, Fell JW and Boekhout T (Eds) The Yeasts – A Taxonomic Study, 5<sup>th</sup> edn., Vol. 3. Amsterdam, Elsevier 137: 1623–1659. <ext-link xlink:href="10.1016/B978-0-444-52149-1.00137-3" ext-link-type="doi" xlink:type="simple">https://doi.org/10.1016/B978-0-444-52149-1.00137-3</ext-link></mixed-citation></ref></ref-list></tp:taxon-treatment>
