# Supplementary material for: Two new species of Sugitazyma (Trimorphomycetaceae, Tremellales) from China: S. polliae and S. pingtangensis
Source: MycoKeys. 2026 Mar 27;130:251–64. doi: 10.3897/mycokeys.130.182019 (PMC13049451; doi:10.3897/mycokeys.130.182019)
Supplement: XML Treatment for Sugitazyma pingtangensis [file mycokeys.130.182019-treatment2.xml]

<!DOCTYPE tp:taxon-treatment
  PUBLIC "-//TaxonX//DTD Taxonomic Treatment Publishing DTD v0 20100105//EN" "tax-treatment-NSO.dtd">
<tp:taxon-treatment xmlns:tp="http://www.plazi.org/taxpub"><tp:treatment-meta><kwd-group><label>Taxon classification</label><kwd>
                <named-content content-type="kingdom">Fungi</named-content>
              </kwd><kwd>
                <named-content content-type="order">Tremellales</named-content>
              </kwd><kwd>
                <named-content content-type="family">Trimorphomycetaceae</named-content>
              </kwd></kwd-group><mixed-citation publication-type="journal"><person-group><name><surname>Wang</surname><given-names>Peng</given-names></name><name><surname>Chai</surname><given-names>Chun-Yue</given-names></name><name><surname>Niu</surname><given-names>Qiu-Hong</given-names></name><name><surname>Hui</surname><given-names>Feng-Li</given-names></name></person-group><article-title>Two new species of <italic><tp:taxon-name><tp:taxon-name-part taxon-name-part-type="genus" reg="Sugitazyma">Sugitazyma</tp:taxon-name-part></tp:taxon-name></italic> (<tp:taxon-name><tp:taxon-name-part taxon-name-part-type="family" reg="Trimorphomycetaceae">Trimorphomycetaceae</tp:taxon-name-part></tp:taxon-name>, <tp:taxon-name><tp:taxon-name-part taxon-name-part-type="order" reg="Tremellales">Tremellales</tp:taxon-name-part></tp:taxon-name>) from China: <italic><tp:taxon-name><tp:taxon-name-part taxon-name-part-type="genus" reg="Sugitazyma">S.</tp:taxon-name-part> <tp:taxon-name-part taxon-name-part-type="species" reg="polliae">polliae</tp:taxon-name-part></tp:taxon-name></italic> and <italic><tp:taxon-name><tp:taxon-name-part taxon-name-part-type="genus" reg="Sugitazyma">S.</tp:taxon-name-part> <tp:taxon-name-part taxon-name-part-type="species" reg="pingtangensis">pingtangensis</tp:taxon-name-part></tp:taxon-name></italic></article-title><source>MycoKeys</source><day>27</day><month>03</month><year>2026</year><volume>130</volume><fpage>251</fpage><lpage>264</lpage><pub-id pub-id-type="doi">10.3897/mycokeys.130.182019</pub-id></mixed-citation></tp:treatment-meta><tp:nomenclature><tp:taxon-name><object-id xmlns:xlink="http://www.w3.org/1999/xlink" content-type="arpha" xlink:type="simple">0282AF78-99B7-5442-9A1B-A37CC0282C52</object-id>
                    		<tp:taxon-name-part taxon-name-part-type="genus" reg="Sugitazyma">Sugitazyma</tp:taxon-name-part> <tp:taxon-name-part taxon-name-part-type="species" reg="pingtangensis">pingtangensis</tp:taxon-name-part>
                    	
                    		<object-id xmlns:xlink="http://www.w3.org/1999/xlink" content-type="mycobank" xlink:type="simple">861586</object-id>
                    	</tp:taxon-name><tp:taxon-authority>C.Y. Chai &amp; F.L. Hui</tp:taxon-authority><tp:taxon-status xmlns:xlink="http://www.w3.org/1999/xlink" xlink:type="simple">sp. nov.</tp:taxon-status><xref ref-type="fig" rid="F5">Fig. 5</xref></tp:nomenclature><tp:treatment-sec sec-type="Etymology"><title>Etymology.</title><p>The specific epithet <tp:taxon-name><tp:taxon-name-part taxon-name-part-type="genus" reg="Sugitazyma"/><tp:taxon-name-part taxon-name-part-type="species">pingtangensis</tp:taxon-name-part></tp:taxon-name> refers to the geographic origin of the type strain, Pingtang County, Guizhou.</p></tp:treatment-sec><tp:treatment-sec sec-type="Typus"><title>Typus.</title><p>China • <bold>Guizhou</bold>: Pingtang County; on the phylloplane of <italic><tp:taxon-name><tp:taxon-name-part taxon-name-part-type="genus" reg="Millettia">Millettia</tp:taxon-name-part> <tp:taxon-name-part taxon-name-part-type="species" reg="pachycarpa">pachycarpa</tp:taxon-name-part></tp:taxon-name></italic>; Mar 2024; D. Lu, leg., NYNU 243166 (holotype <abbrev xmlns:xlink="http://www.w3.org/1999/xlink" content-type="institution" xlink:title="China Centre of Industrial Culture Collection, Beijing, PR China" xlink:type="simple">CICC</abbrev> 33642<sup>T</sup> preserved as a metabolically inactive state, metabolically inactive ex-type culture <abbrev xmlns:xlink="http://www.w3.org/1999/xlink" xlink:title="Portuguese Yeast Culture Collection, Caparica, Portugal" xlink:type="simple">PYCC</abbrev> 10058, GenBank numbers: ITS-<ext-link xmlns:xlink="http://www.w3.org/1999/xlink" xlink:href="PP837698" ext-link-type="gen" xlink:type="simple">PP837698</ext-link>, D1/D2-<ext-link xmlns:xlink="http://www.w3.org/1999/xlink" xlink:href="PP837697" ext-link-type="gen" xlink:type="simple">PP837697</ext-link>).</p></tp:treatment-sec><tp:treatment-sec sec-type="Description"><title>Description.</title><p>On <abbrev xmlns:xlink="http://www.w3.org/1999/xlink" xlink:title="yeast extract–malt extract" xlink:type="simple">YM</abbrev> agar after 7 days at 20 °C, the streak culture is cream, tough and rough, with an entire margin. After 3 days on <abbrev xmlns:xlink="http://www.w3.org/1999/xlink" xlink:title="yeast extract–malt extract" xlink:type="simple">YM</abbrev> agar at 20 °C, single cells globose to ovoid, 6–8.5 × 6.5–12 μm, polar budding, on denticles or short stalks, with percurrent proliferation. After 1 month at 20 °C, a ring and a sediment are present. In Dalmau plate culture on <abbrev xmlns:xlink="http://www.w3.org/1999/xlink" xlink:title="corn meal agar" xlink:type="simple">CMA</abbrev>, pseudohyphae are not formed. Sexual structures are not observed in any of the strains or when strains are paired on <abbrev xmlns:xlink="http://www.w3.org/1999/xlink" xlink:title="potato dextrose agar" xlink:type="simple">PDA</abbrev>, <abbrev xmlns:xlink="http://www.w3.org/1999/xlink" xlink:title="corn meal agar" xlink:type="simple">CMA</abbrev> or V8 agar. On corn meal agar, ballistoconidia are not produced. Glucose fermentation is absent. Glucose, inulin (weak and delayed), sucrose, raffinose (weak and delayed), melibiose (weak and delayed), galactose, lactose, trehalose, maltose, melezitose, methyl-α-D-glucoside, cellobiose, salicin, L-sorbose (delayed), L-rhamnose (weak and delayed), D-xylose, L-arabinose, D-arabinose, 5-keto-D-gluconate, D-ribose (delayed), ethanol (weak), erythritol (weak and delayed), ribitol, galactitol, D-mannitol, D-glucitol, DL-lactate (weak), succinate, citrate, D-gluconate, 2-keto-D-gluconate, D-glucuronate, and glucono-1,5-lactone are assimilated as sole carbon sources. Methanol, glycerol, myo-inositol, D-glucosamine, and N-acetyl-D-glucosamine are not assimilated. Nitrate, nitrite, ethylamine (delayed), and L-lysine are assimilated as sole nitrogen sources. Cadaverine is not assimilated. Maximum growth temperature is 25 °C. Growth on 50% (w/w) glucose-yeast extract agar is negative. There is hydrolysis of urea and starch formation. The DBB reaction is positive.</p><fig id="F5" position="float" orientation="portrait"><object-id xmlns:xlink="http://www.w3.org/1999/xlink" content-type="doi" xlink:type="simple">10.3897/mycokeys.130.182019.figure5</object-id><object-id xmlns:xlink="http://www.w3.org/1999/xlink" content-type="arpha" xlink:type="simple">F9218E67-AEBE-526E-80E1-F33B9F5791CF</object-id><label>Figure 5.</label><caption><p><italic><tp:taxon-name><tp:taxon-name-part taxon-name-part-type="genus" reg="Sugitazyma">Sugitazyma</tp:taxon-name-part> <tp:taxon-name-part taxon-name-part-type="species" reg="pingtangensis">pingtangensis</tp:taxon-name-part></tp:taxon-name></italic> (NYNU 243166). <bold>A</bold>. Colony on <abbrev xmlns:xlink="http://www.w3.org/1999/xlink" xlink:title="yeast extract–malt extract" xlink:type="simple">YM</abbrev> agar after 7 days at 20 °C; <bold>B</bold>. Budding cells on <abbrev xmlns:xlink="http://www.w3.org/1999/xlink" xlink:title="yeast extract–malt extract" xlink:type="simple">YM</abbrev> agar after 3 days at 20 °C.</p></caption><graphic xmlns:xlink="http://www.w3.org/1999/xlink" xlink:href="mycokeys-130-251-g005.jpg" id="oo_1571095.jpg" position="float" orientation="portrait" xlink:type="simple"><uri content-type="original_file" xlink:type="simple">https://binary.pensoft.net/fig/1571095</uri></graphic></fig></tp:treatment-sec><tp:treatment-sec sec-type="Additional strain examined"><title>Additional strain examined.</title><p>China • <bold>Guizhou</bold>: Pingtang County; on the phylloplane of <italic><tp:taxon-name><tp:taxon-name-part taxon-name-part-type="genus" reg="Millettia">Millettia</tp:taxon-name-part> <tp:taxon-name-part taxon-name-part-type="species" reg="pachycarpa">pachycarpa</tp:taxon-name-part></tp:taxon-name></italic>; Mar 2024; D. Lu leg., NYNU 243228; GenBank numbers: ITS-<ext-link xmlns:xlink="http://www.w3.org/1999/xlink" xlink:href="PX630706" ext-link-type="gen" xlink:type="simple">PX630706</ext-link>, D1/D2-<ext-link xmlns:xlink="http://www.w3.org/1999/xlink" xlink:href="PX630705" ext-link-type="gen" xlink:type="simple">PX630705</ext-link>.</p></tp:treatment-sec><tp:treatment-sec sec-type="Note"><title>Note.</title><p>Physiologically, <italic><tp:taxon-name><tp:taxon-name-part taxon-name-part-type="genus" reg="Sugitazyma">S.</tp:taxon-name-part> <tp:taxon-name-part taxon-name-part-type="species" reg="pingtangensis">pingtangensis</tp:taxon-name-part></tp:taxon-name></italic> differs from <italic><tp:taxon-name><tp:taxon-name-part taxon-name-part-type="genus" reg="Sugitazyma">S.</tp:taxon-name-part> <tp:taxon-name-part taxon-name-part-type="species" reg="polliae">polliae</tp:taxon-name-part></tp:taxon-name></italic>, by its inability to assimilate myo-inositol and its ability to assimilate L-sorbose and L-rhamnose; and from <italic><tp:taxon-name><tp:taxon-name-part taxon-name-part-type="genus" reg="Sugitazyma">S.</tp:taxon-name-part> <tp:taxon-name-part taxon-name-part-type="species" reg="miyagiana">miyagiana</tp:taxon-name-part></tp:taxon-name></italic> in its inability to assimilate myo-inositol, its growth capacity at 30 °C, and its ability to assimilate inulin, L-sorbose, galactitol, D-mannitol, and nitrate (Table <xref ref-type="table" rid="T2">2</xref>).</p></tp:treatment-sec><tp:treatment-sec><!--Section generated to contain objects referenced in tp:taxon-treatment.--><table-wrap id="T2" position="float" orientation="portrait"><label>Table 2.</label><caption><p>Physiological and biochemical characteristics of <italic><tp:taxon-name><tp:taxon-name-part taxon-name-part-type="genus" reg="Sugitazyma">Sugitazyma</tp:taxon-name-part></tp:taxon-name></italic> species. </p></caption><table><tbody><tr><th rowspan="1" colspan="1">Characteristics</th><th rowspan="1" colspan="1">
                      <italic>
                        <tp:taxon-name><tp:taxon-name-part taxon-name-part-type="genus" reg="Sugitazyma">S.</tp:taxon-name-part> <tp:taxon-name-part taxon-name-part-type="species" reg="polliae">polliae</tp:taxon-name-part></tp:taxon-name>
                      </italic>
                    </th><th rowspan="1" colspan="1">
                      <italic>
                        <tp:taxon-name><tp:taxon-name-part taxon-name-part-type="genus" reg="Sugitazyma">S.</tp:taxon-name-part> <tp:taxon-name-part taxon-name-part-type="species" reg="pingtangensis">pingtangensis</tp:taxon-name-part></tp:taxon-name>
                      </italic>
                    </th><th rowspan="1" colspan="1"><italic><tp:taxon-name><tp:taxon-name-part taxon-name-part-type="genus" reg="Sugitazyma">S.</tp:taxon-name-part> <tp:taxon-name-part taxon-name-part-type="species" reg="miyagiana">miyagiana</tp:taxon-name-part></tp:taxon-name></italic>*</th></tr><tr><td rowspan="1" colspan="4">Carbon assimilation</td></tr><tr><td rowspan="1" colspan="1">Inulin</td><td rowspan="1" colspan="1">w</td><td rowspan="1" colspan="1">d, w</td><td rowspan="1" colspan="1">–</td></tr><tr><td rowspan="1" colspan="1">L-Sorbose</td><td rowspan="1" colspan="1">–</td><td rowspan="1" colspan="1">d</td><td rowspan="1" colspan="1">–</td></tr><tr><td rowspan="1" colspan="1">L-Rhamnose</td><td rowspan="1" colspan="1">–</td><td rowspan="1" colspan="1">d, w</td><td rowspan="1" colspan="1">+</td></tr><tr><td rowspan="1" colspan="1">Galactitol</td><td rowspan="1" colspan="1">d, w</td><td rowspan="1" colspan="1">+</td><td rowspan="1" colspan="1">–</td></tr><tr><td rowspan="1" colspan="1">D-Mannitol</td><td rowspan="1" colspan="1">d, w</td><td rowspan="1" colspan="1">+</td><td rowspan="1" colspan="1">–</td></tr><tr><td rowspan="1" colspan="1">Myo-inositol</td><td rowspan="1" colspan="1">w</td><td rowspan="1" colspan="1">–</td><td rowspan="1" colspan="1">+</td></tr><tr><td rowspan="1" colspan="4">Nitrogen assimilation</td></tr><tr><td rowspan="1" colspan="1">Nitrate</td><td rowspan="1" colspan="1">+</td><td rowspan="1" colspan="1">+</td><td rowspan="1" colspan="1">–</td></tr><tr><td rowspan="1" colspan="1">Nitrite</td><td rowspan="1" colspan="1">+</td><td rowspan="1" colspan="1">+</td><td rowspan="1" colspan="1">n</td></tr><tr><td rowspan="1" colspan="4">Growth tests</td></tr><tr><td rowspan="1" colspan="1">Growth at 30 °C</td><td rowspan="1" colspan="1">–</td><td rowspan="1" colspan="1">–</td><td rowspan="1" colspan="1">+</td></tr></tbody></table><table-wrap-foot><fn><p>Note. + positive reaction; – negative reaction; d, delayed positive; w, weakly positive. All data from this study, except* which were obtained from the original description (<xref ref-type="bibr" rid="B1">Boekhout et al. 2011</xref>).</p></fn></table-wrap-foot></table-wrap></tp:treatment-sec><ref-list><ref id="B1"><mixed-citation xmlns:xlink="http://www.w3.org/1999/xlink" xlink:type="simple">Boekhout T, Bai FY, Nakase T (2011) <italic><tp:taxon-name><tp:taxon-name-part taxon-name-part-type="genus">Bullera</tp:taxon-name-part></tp:taxon-name></italic> Derx (1930). In: Kurtzman CP, Fell JW and Boekhout T (Eds) The Yeasts – A Taxonomic Study, 5<sup>th</sup> edn., Vol. 3. Amsterdam, Elsevier 137: 1623–1659. <ext-link xlink:href="10.1016/B978-0-444-52149-1.00137-3" ext-link-type="doi" xlink:type="simple">https://doi.org/10.1016/B978-0-444-52149-1.00137-3</ext-link></mixed-citation></ref></ref-list></tp:taxon-treatment>
